# Supplementary material for: Maternal Gestational Diabetes Impairs Fetoplacental Insulin-Induced Vasodilation via AKT/eNOS Pathway and Reduces Placental Efficiency
Source: Int J Mol Sci. 2025 Nov 27;26(23):11507. doi: 10.3390/ijms262311507 (PMC12692426; doi:10.3390/ijms262311507)
Supplement: Supplementary file 1 [file ijms-26-11507-s001.zip]

Archive with 1 entries (1 files):
- ijms-3947902-supplementary.pdf
